# Supplementary material for: Group size and mating system predict sex differences in vocal fundamental frequency in anthropoid primates
Source: Nat Commun. 2023 Jul 10;14:4069. doi: 10.1038/s41467-023-39535-w (PMC10333282; doi:10.1038/s41467-023-39535-w)
Supplement: Supplementary file 3 — Supplementary Data 1 [file 41467_2023_39535_MOESM3_ESM.xlsx]

## Sheet: Supplementary Data 1
Species	Soc	CL	Adult.Female	Adult.Male	Group_size	Habitat	Categ_Mat_Sys	Total_Rec	Indiv_Females	Fem_Rec	Indiv_Males	Male_Rec	F_MeanF0_Hz	M_MeanF0_Hz	M_to_F_F0	F_Mass_g	M_Mass_g	Testes	Refs
C.ascanius	sm/mf	3	9.5	1	28.7	Arb.	Polyg.	56	51	51	5	5	470.55	346.99	0.74	2901	4525.56	3	6,34,66–68
C.campbelli	sm/mf	3	4	1	9.3	Arb. & terr.	Polyg.	46	2	16	3	30	1153.23	162.6	0.14	3150	4050		1,66,69
C.lowei	sm/mf	3	15	1	18.5	Arb.	Polyg.	14	10	10	4	4	1015.13	198.95	0.2	2200	4300		70–73
C.diana	sm/mf	3	8	1	24.1	Arb.	Polyg.	10	5	5	5	5	1863.41	863.58	0.46	3900	5187		6,74
C.mitis	sm/mf	3	18	1	23.9	Arb. & terr.	Polyg.	92		44		48	1687.17	372.81	0.22	3962.85	6410.92		1,6,66,67
C.mona	sm/mf	3	3.5	1	9.8	Arb.	Polyg.	9		6		3	733.13	334.42	0.46	2825	4566.17		1,66,75
C.nictitans	sm/mf	3	7	1	12	Arb. & terr.	Polyg.	2	1	1	1	1	646.45	409.82		4260	6688.2		66,68,76
C.pygerythrus	mm/mf	4	6	4	21	Arb. & terr.	Polyg.	2	1	1	1	1	1306.85	453.98		3576	5077.92	20.6	6,34,68,77,78
C.sabaeus	mm/mf	4	7	4.5	35	Arb. & terr.	Polyg.	7	4	4	3	3	1823.03	360.32	0.2	6300	4400		68,72,79–81
E.patas	sm/mf	3	13	3	30	Terr.	Polyg.	62		60	1	2	272.58	150.36	0.55	6200	11300	7.2	1,34,66,67
A.caraya	sm/mf	4	2	1	10.1	Arb. & terr.	Polygyna.	7	2	2	2	5	708.06	192.89	0.27	4661.33	7056.57	18.37	1,6,34,66,67
A.seniculus	sm/mf	4	2.5	1.5	7.9	Terr.	Polyg.	7	1	1	6	6	3623.23	2635.37		5210	6668.8	3.75	6,34,66–68
A.geoffroyi	mm/mf	2	12	5.5	31.9	Arb.	Polygyna.	24	9	14	9	10	1326.17	1692.38	1.28	7314.5	7938.75	13.4	1,34,66,82
B.hypoxanthus	mm/mf	2	21.75	14.25	54.5	Arb.	Polygyna.	57	5	27	5	30	1714.92	1730.78	1.01	8400	9600		66,68,83
L.lagotricha	mm/mf	2	9.8	3.3	31.8	Arb.	Polygyna.	2	1	1	1	1	3942.58	4165.32		7020	7300.8	11.2	6,34,66,84
C.geoffroyi	mm/sf	1	1	2	5	Arb.	Monog.	3				3		7352.65		279.8	307.35		1,6,85
C.jacchus	mm/mf	1	2.9	2.7	9.5	Arb.	Monog.	27	2	6	4	21	6477.5	7434.97	1.15	271.14	267.24	1.3	6,66,67
C.kuhli	sm/sf	1	1	1.5	9	Arb.	Monog.	2		2			4852.85			271.14	267.24		1,86
C.apella	mm/mf	4	2.3	2	18	Arb. & terr.	Polyg.	21		18		3	1881.08	1771.32	0.94	2482.83	3374.33	9.1	1,6,34,66,82
C.capucinus	mm/mf	3	4	5.5	16.4	Arb.	Polygyna.	231	13	181	6	50	708.74	731.31	1.03	2495.33	3626		1,6,66
C.olivaceus	sm/mf	3	6	1	21	Arb. & terr.	Polyg.	2	1	1	1	1	713.54	1882.13		2633	3238.59		6,67
S.oedipus	mm/sf	1	1	2	6	Arb.	Monog.	23	5	10	3	13	1767.62	1943.08	1.1	455.71	456.14	3.4	1,34,66,67
S.sciureus	mm/mf	3	23	7	32.5	Arb.	Polygyna.	27		13	2	14	5859.4	5123.4	0.87	658.2	835.2	3.2	1,34,66,67
G.gorilla	sm/mf	3	4.4	1.8	11.1	Terr.	Polyg.	130	7	46	8	84	86.06	63.37	0.74	81053.3	162390	29.6	1,34,66,67
H.sapiens	mlv	3	235.2	254.8	490	Terr.	Polyg.	60	30	30	30	30	224.56	115.3	0.51	62100	72100	40.5	1,34,66,87
H.agilis	sm/sf	1	1	1	4.3	Arb.	Monog.	2	1	1	1	1	318.89	756.93		5820	5878.2		6,56
H.klossii	sm/sf	1	1	1	4.3	Arb.	Monog.	3	2	2	1	1	756.37	865.69		5903.33	5680		6,56,66
H.lar	sm/sf	1	1	1	4.4	Arb.	Monog.	16	0	9	7	7	860.07	844.85	0.98	5316.67	6006.67	5.5	1,6,34,66
H.moloch	sm/sf	1	1	1	3.5	Arb.	Monog.	4	2	2	2	2	973.28	929.1	0.95	6083.33	6156.67		1,6,56
H.muelleri	sm/sf	1	1	1	3.4	Arb.	Monog.	3	1	1	2	2	872.08	805.84		5666.67	6026.67		1,6
H.pileatus	sm/sf	1	1	1	6	Arb.	Monog.	6	4	4	2	2	716.68	777.77	1.09	5440	5550		1
N.concolor	sm/sf	1	1	1	4	Arb.	Monog.	10	8	8	2	2	1298.22	1215.34	0.94	6710	7363.33		1,66,68
P.troglodytes	mm/mf	2	35	10	47.8	Arb. & terr.	Polygyna.	58		31		27	466.26	287.08	0.62	39922.2	48332.2	128.9	34,66,67
P.abelii	solitary	3	5	1	1.6	Arb.	Polygyna.	5	2	2	3	3	295.36	224.48	0.76	41148	84353.4		68,88
P.pygmaeus	solitary	3	16	9	1.2	Arb. & terr.	Polyg.	6	3	3	3	3	50.63	41.39	0.82	36605	77158.3	35.3	1,34,66
P.toppini	sm/sf	1	1	1	3.4	Arb.	Monog.	13	2	6	7	7	892.32	871.25	0.98	854	805		6,89,90
P.pithecia	sm/sf	2	1	1	4.6	Arb.	Monog.	2	1	1	1	1	3444.04	2726.98		1462.83	1702	0.92	1,34,66
C.atys	mm/mf	4	18	16	66	Arb. & terr.	Polygyna.	115	34	88	10	27	180	77.29	0.43	6075	10553		1,34,66,68,91
L.albigena	mm/mf	4	7	5	16.1	Arb.	Polygyna.	10	2	2	8	8	917.9	866.59	0.94	6010	7873.1		16,92,93
M.fascicularis	mm/mf	4	6.8	4	23.5	Arb. & terr.	Polyg.	152		151		1	1590.72	1892.19		3430	5307.14	35.2	34,66,67
M.fuscata	mm/mf	4	9	3	45.6	Arb. & terr.	Polygyna.	48	2	48		2	763.24	733	0.96	8802.5	11880	72.3	1,34,66,67,94
M.mulatta	mm/mf	4	9	2.5	39.2	Arb. & terr.	Polygyna.	171	47	113	19	41	423.51	366.86	0.87	5706	8466	46	1,34,66,67
M.silenus	sm/mf	4	7	1.8	19	Arb.	Polyg.	3	1	1	2	2	2103.73	1932.71		6100	8906	42	34,66–68
M.sylvanus	mm/mf	4	11	9	33.1	Arb. & terr.	Polygyna.	83	38	38	45	45	2089.39	1336.26	0.64	9625	14533.8		68,95
M.sphinx	mm/mf	4	182	26	481.8	Terr.	Polyg.	5	1	1	4	4	3133.3	2220.77		12800	34432	58.86	66,82,96
P.anubis	mm/mf	4	34	14	49.3	Arb. & terr.	Polygyna.	2	1	1	1	1	636.31	553.34		13300	23009	78.42	6,34,67,68
P.cynocephalus	mm/mf	4	13	8	55.3	Arb. & terr.	Polygyna.	2	1	1	1	1	153.35	85.3		12000	22320	52	6,34,66–68
P.hamadryas	mlv	4	2	1	85.6	Arb. & terr.	Polyg.	77		57	20	20	78.64	51.65	0.66	11933.3	21066.7	27.1	1,34,66,67
P.ursinus	mm/mf	4	15	7	48.7	Arb. & terr.	Polyg.	281		125		156	107.14	56.14	0.52	14530	24330	69.76	1,34,66,67
P.kindae	mm/mf	4	27	10	105	Arb. & terr.	Polygyna.	40	14	14	26	26	158.41	86.64	0.55	10300	16000	51.84	34,41,68,97,98
C.guereza	sm/mf	3	3	1	9	Arb.	Polyg.	2			2	2		75.57		8583.5	11006	3.447	6,34,66,67
C.polykomos	mm/mf	4	3.5	2	13.6	Arb.	Polyg.	2	1	1	1	1	3386.5	3998.41		8300	9877	10.7	6,34,66,68
N.larvatus	mlv	4	3.5	1	30	Arb.	Polyg.	59		30	13	29	174.83	96.03	0.55	9850.6	19466	13.8	1,34,56,66
P.verus	sm/mf	4	2	1.25	7.8	Arb.	Polyg.	2	1	1	1	1	745.2	986.87		3875	4386		1,66,99
R.bieti	mlv	4	5	1	210	Arb. & terr.	Polyg.	18		12		6	552.28	445.23	0.81	8733.33	25683.3		1100
R.roxellana	mlv	4	3.5	1	215	Arb. & terr.	Polyg.	6		2		4	815.03	508.44	0.62	8439	16344		101102
References
1	Puts, D. A. et al. Sexual selection on male vocal fundamental frequency in humans and other anthropoids. Proc. R. Soc. B Biol. Sci. 283, 0–7 (2016).
2	Rendall, D., Vokey, J. R. & Nemeth, C. Lifting the curtain on the Wizard of Oz: Biased voice-based impressions of speaker size. J. Exp. Psychol. Hum. Percept. Perform. 33, 1208–1219 (2007).
3	Sexual Selection in Primates: New and Comparative Perspectives. (Cambridge University Press, 2004). doi:10.1017/CBO9780511542459
4	Plavcan, J. M. Sexual dimorphism in primate evolution. Yearb. Phys. Anthropol. 44, 25–53 (2001).
5	Harvey, P. H., Kavanagh, M. & Clutton‐Brock, T. H. Sexual dimorphism in primate teeth. J. Zool. 186, 475–485 (1978).
6	Grueter, C. C., Isler, K. & Dixson, B. J. Are badges of status adaptive in large complex primate groups? Evol. Hum. Behav. 36, 398–406 (2015).
7	Dixson, A., Dixson, B. & Anderson, M. Sexual selection and the evolution of visually conspicuous sexually dimorphic traits in male monkeys, apes, and human beings. Annu. Rev. Sex Res. 16, 1–19 (2005).
8	Fedurek, P. & Slocombe, K. E. Primate vocal communication: A useful tool for understanding human speech and language evolution? Hum. Biol. 83, 153–173 (2011).
9	Cheney, D. L. & Seyfarth, R. M. Flexible usage and social function in primate vocalizations. Proc. Natl. Acad. Sci. U. S. A. 115, 1974–1979 (2018).
10	Arbib, M. A., Liebal, K. & Pika, S. Primate vocalization, gesture, and the evolution of human language. Curr. Anthropol. 49, 1053–1076 (2008).
11	Charlton, B. D., Pisanski, K., Raine, J. & Reby, D. Coding of Static Information in Terrestrial Mammal Vocal Signals. in (eds. Aubin, T. & Mathevon, N.) 115–136 (Springer International Publishing, 2020). doi:10.1007/978-3-030-39200-0_5
12	Charlton, B. D. & Reby, D. The evolution of acoustic size exaggeration in terrestrial mammals. Nat. Commun. 7, 1–8 (2016).
13	Bowling, D. L. et al. Body size and vocalization in primates and carnivores. Sci. Rep. 7, 1–11 (2017).
14	Garcia, M., Herbst, C. T., Bowling, D. L., Dunn, J. C. & Fitch, W. T. Acoustic allometry revisited: morphological determinants of fundamental frequency in primate vocal production. Sci. Rep. 7, 1–11 (2017).
15	Dunn, J. C. et al. Evolutionary trade-off between vocal tract and testes dimensions in howler monkeys. Curr. Biol. 25, 2839–2844 (2015).
16	McComb, K. & Semple, S. Coevolution of vocal communication and sociality in primates. Biol. Lett. 1, 381–385 (2005).
17	Gautier, J.-P. Etude morphologique et fonctionnelle des annexes extra-laryngées des cercopithecinae; liaison avec les cris d’espacement. Biol. Gabonica 7, 229–267 (1971).
18	Nishimura, T., Mikami, A., Suzuki, J. & Matsuzawa, T. Development of the laryngeal air sac in chimpanzees. Int. J. Primatol. 28, 483–492 (2007).
19	Bowling, D. L. et al. Rapid evolution of the primate larynx? PLoS Biol. 18, 1–21 (2020).
20	Delgado, R. A. Sexual selection in the loud calls of male primates: Signal content and function. Int. J. Primatol. 27, 5–25 (2006).
21	Fitch, W. T. & Reby, D. The descended larynx is not uniquely human. Proc. R. Soc. B Biol. Sci. 268, 1669–1675 (2001).
22	Puts, D. A., Apicella, C. L. & Cárdenas, R. A. Masculine voices signal men’s threat potential in forager and industrial societies. Proc. R. Soc. B Biol. Sci. 279, 601–9 (2012).
23	Aung, T., Rosenfield, K. A. & Puts, D. A. Male voice pitch mediates the relationship between objective and perceived formidability. Evol. Hum. Behav. 42, 121–129 (2021).
24	Dixson, A. F. Sexual Selection and the Origins of Human Mating Systems. (Oxford University Press, 2009).
25	Aung, T. & Puts, D. A. Voice pitch: A window into the communication of social power. Curr. Opin. Psychol. 33, 154–161 (2020).
26	Fuller, J. L. & Cords, M. Versatility in a loud call: Dual affiliative and agonistic functions in the blue monkey boom. Ethology 126, 10–23 (2020).
27	Fuller, J. L. & Cords, M. Multiple functions and signal concordance of the pyow loud call of blue monkeys. Behav. Ecol. Sociobiol. 71, 19 (2016).
28	Zuberbühler, K. Effects of Natural and Sexual Selection on the Evolution of Guenon Loud Calls. in The Guenons: Diversity and Adaptation in African Monkeys (eds. Glenn, M. E. & Cords, M.) 289–306 (Springer US, 2002). doi:10.1007/0-306-48417-X_20
29	Puts, D. A. & Aung, T. Does men’s voice pitch signal formidability? A reply to Feinberg et al. Trends Ecol. Evol. 34, 189–190 (2019).
30	Rosenfield, K. A., Sorokowska, A., Sorokowski, P. & Puts, D. A. Sexual selection for low male voice pitch among Amazonian forager-horticulturists. Evol. Hum. Behav. doi:https://doi.org/10.1016/j.evolhumbehav.2019.07.002
31	Aung, T. et al. Low fundamental and formant frequencies predict fighting ability among male mixed martial arts fighters. Sci. Rep. 11, 1–10 (2021).
32	Hughes, S. & Puts, D. A. Vocal modulation in human mating and competition. Philos. Trans. B (2021).
33	Galat-Luong, A., Galat, G. & Hagell, S. The social and ecological flexibility of Guinea baboons: Implications for Guinea baboon social organization and male strategies. in Reproduction and fitness in baboons: Behavioral, ecological, and life history perspectives 105–121 (Springer, 2006).
34	Lüpold, S., Simmons, L. W. & Grueter, C. C. Sexual ornaments but not weapons trade off against testes size in primates. Proc. R. Soc. B Biol. Sci. 286, 1–8 (2019).
35	Parker, G. A., Lessells, C. M. & Simmons, L. W. Sperm competition games: A general model for precopulatory male-male competition. Evolution (N. Y). 67, 95–109 (2013).
36	Charlton, B. D., Owen, M. A. & Swaisgood, R. R. Coevolution of vocal signal characteristics and hearing sensitivity in forest mammals. Nat. Commun. 10, 1–7 (2019).
37	Mitani, J. C. & Stuht, J. The evolution of nonhuman primate loud calls: Acoustic adaptation for long-distance transmission. Primates 39, 171–182 (1998).
38	Waser, P. M. & Brown, C. H. Habitat acoustics and primate communication. Am. J. Primatol. 10, 135–154 (1986).
39	Martin, K., Tucker, M. A. & Rogers, T. L. Does size matter? Examining the drivers of mammalian vocalizations. Evolution (N. Y). 71, 249–260 (2017).
40	Mitani, J. C., Gros‐Louis, J. & Richards, A. F. Sexual dimorphism, the operational sex ratio, and the intensity of male competition in polygynous primates. Am. Nat. 147, 966–980 (1996).
41	Rogers, J. et al. The comparative genomics and complex population history of Papio baboons. Sci. Adv. 5, 1–15 (2019).
42	Venables, W. N. & Ripley, B. D. Modern Applied Statistics with S. (Springer, 2002).
43	Grueber, C. E., Nakagawa, S., Laws, R. J. & Jamieson, I. G. Multimodel inference in ecology and evolution: Challenges and solutions. J. Evol. Biol. 24, 699–711 (2011).
44	Barton, K. & Barton, M. K. MuMIn: Multi-model inference. R package version 1.43.17. Version 1, 18 (2020).
45	Schacht, R., Kramer, K. L., Székely, T. & Kappeler, P. M. Adult sex ratios and reproductive strategies: A critical re-examination of sex differences in human and animal societies. Philos. Trans. R. Soc. B Biol. Sci. 372, (2017).
46	Liker, A., Freckleton, R. P. & Székely, T. The evolution of sex roles in birds is related to adult sex ratio. Nat. Commun. 4, 1–6 (2013).
47	Schacht, R. & Kramer, K. L. Patterns of family formation in response to sex ratio variation. PLoS One 11, 1–14 (2016).
48	Kokko, H. & Jennions, M. D. Parental investment, sexual selection and sex ratios. J. Evol. Biol. 21, 919–948 (2008).
49	Liker, A. et al. Evolution of large males is associated with female-skewed adult sex ratios in amniotes. Evolution (N. Y). 75, 1636–1649 (2021).
50	Ancona, S., Liker, A., Carmona-Isunza, M. C. & Székely, T. Sex differences in age-to-maturation relate to sexual selection and adult sex ratios in birds. Evol. Lett. 4, 44–53 (2020).
51	Schacht, R., Rauch, K. L. & Borgerhoff Mulder, M. Too many men: The violence problem? Trends Ecol. Evol. 29, 214–222 (2014).
52	Carter, T. L. & Kushnick, G. Male aggressiveness as intrasexual contest competition in a cross-cultural sample. Behav. Ecol. Sociobiol. 72, (2018).
53	Walter, K. V. et al. Sex differences in human mate preferences vary across sex ratios. Proc. R. Soc. B Biol. Sci. 288, (2021).
54	Leutenegger, W. & Cheverud, J. Correlates of sexual dimorphism in primates: Ecological and size variables. Int. J. Primatol. 3, 387–402 (1982).
55	Puts, D. A. Beauty and the beast: Mechanisms of sexual selection in humans. Evol. Hum. Behav. 31, 157–175 (2010).
56	Clutton‐Brock, T. H., Harvey, P. H. & Rudder, B. Sexual dimorphism, socionomic sex ratio and body weight in primates. Nature 269, 797–800 (1977).
57	Dale, J. et al. Sexual selection explains Rensch’s rule of allometry for sexual size dimorphism. Proc. R. Soc. B Biol. Sci. 274, 2971–2979 (2007).
58	French, A. R. & Smith, T. B. Importance of body size in determining dominance hierarchies among diverse tropical frugivores. Biotropica 37, 96–101 (2005).
59	Archer, J. The Behavioural Biology of Aggression. (Cambridge University Press, 1988).
60	Morton, E. S. On the occurrence and significance of motivation-structural rules in some bird and mammal sounds. Am. Nat. 111, 855–869 (1977).
61	Puts, D. A. & Aung, T. Does men’s voice pitch s.pignal formidability? A Reply to Feinberg et al. Trends Ecol. Evol. 34, 189–190 (2019).
62	Plavcan, M. J. Sexual dimorphism in primate evolution. Yearb. Phys. Anthropol. 44, 25–53 (2001).
63	Arnold, C., Matthews, L. J. & Nunn, C. L. The 10kTrees website: A new online resource for primate phylogeny. Evol. Anthropol. 19, 114–118 (2010).
64	Hadfield, J. D. MCMCglmm: MCMC Methods for Multi-Response GLMMs in R. J. Stat. Softw. 33, 1–22 (2010).
65	Paradis, E. & Schliep, K. ape 5.0: an environment for modern phylogenetics and evolutionary analyses in R. Bioinformatics 35, 526–528 (2019).
66	Plavcan, J. M. & Van Schaik, C. P. Intrasexual competition and body weight dimorphism in anthropoid primates. Am. J. Phys. Anthropol. 103, 37–68 (1997).
67	Carnes, L. M., Nunn, C. L. & Lewis, R. J. Effects of the distribution of female primates on the number of males. PLoS One 6, (2011).
68	Myers, P. et al. The animal diversity web. University of Michigan (2008).
69	Wolters, S. & Zuberbühler, K. Mixed-Species Associations of Diana and Campbell’s Monkeys: The Costs and Benefits of a Forest Phenomenon. Behaviour 140, 371–385 (2003).
70	Badiella-Giménez, N., Kankam, B. O. & Badiella, L. Influence of visitors on the time budget, ranging and strata use of lowe’s monkey (Cercopithecus lowei) at boabeng-fiema monkey sanctuary, Ghana. Zool. Stud. 60, 1–17 (2021).
71	Hunkeler, C., Bourlière, F. & Bertrand, M. Le comportement social de la Mone de Lowe (Cercopithecus campbelli lowei). Folia Primatol. 17, 218–236 (1972).
72	Butynski, T. M., Kingdon, J. & Kalina, J. Mammals of Africa: Primates. II, (Bloomsbury Publishing (UK), 2013).
73	Wiafe, E. D. Population studies of Lowe’s Monkey (Mammalia: Primates: Cercopithecidae: Cercopithecus lowei Thomas, 1923) in Kakum Conservation Area, Ghana. J. Threat. Taxa 8, 8434–8442 (2016).
74	Hill, C. M. The role of female diana monkeys, Cercopithecus diana, in territorial defence. Anim. Behav. 47, 425–431 (1994).
75	Glenn, M. E. Group size and group composition of the mona monkey (Cercopithecus mona) on the island of Grenada, West Indies. Am. J. Primatol. 43, 167–173 (1997).
76	Mehon, F. G. & Stephan, C. Female putty-nosed monkeys (Cercopithecus nictitans) vocally recruit males for predator defence. R. Soc. Open Sci. 8, (2021).
77	Cheney, D. L. & Seyfarth, R. M. The recognition of social alliances by vervet monkeys. Anim. Behav. 34, 1722–1731 (1986).
78	Estes, R. D. The behavior guide to African mammals : including hoofed mammals, carnivores, primates. (University of California Press, 1991).
79	Animalia. Available at: https://animalia.bio/.
80	Harrison, M. J. Territorial behaviour in the green monkey, Cercopithecus sabaeus: Seasonal defense of local food supplies. Behav. Ecol. Sociobiol. 12, 85–94 (1983).
81	Vervet monkey foundation - monkey sanctuary. Available at: vervet.za.org.
82	Dixson, A. F. Primate sexuality: comparative studies of the prosimians, monkeys, apes, and human beings. (Oxford University Press, USA, 1998).
83	Strier, K. B., Boubli, J. P., Possamai, C. B. & Mendes, S. L. Population demography of Northern muriquis (Brachyteles hypoxanthus) at the Estação Biológica de Caratinga/Reserva particular do Patrimônio Natural-Felìciano Miguel Abdala, Minas Gerais, Brazil. Am. J. Phys. Anthropol. 130, 227–237 (2006).
84	A-Z Animals. Available at: https://a-z-animals.com/.
85	Passamani, M. & Rylands, A. B. Feeding behavior of Geoffroy’s marmoset (Callithrix geoffroyi) in an Atlantic forest fragment of South-eastern Brazil. Primates. 41, 27–38 (2000).
86	Raboy, B. E., Canale, G. R. & Dietz, J. M. Ecology of Callithrix kuhlii and a review of eastern Brazilian marmosets. Int. J. Primatol. 29, 449–467 (2008).
87	Kramer, K. L., Schacht, R. & Bell, A. Adult sex ratios and partner scarcity among hunter–gatherers: implications for dispersal patterns and the evolution of human sociality. Philos. Trans. R. Soc. B Biol. Sci. 372, 20160316 (2017).
88	Fox, E. A. Female tactics to reduce sexual harassment in the Sumatran orangutan (Pongo pygmaeus abelii). Behav. Ecol. Sociobiol. 52, 93–101 (2002).
89	Ford, S. M. Evolution of sexual dimorphism in body weight in platyrrhines. Am. J. Primatol. 34, 221–244 (1994).
90	Marečková, K. et al. Testosterone-mediated sex differences in the face shape during adolescence: Subjective impressions and objective features. Horm. Behav. 60, 681–690 (2011).
91	Range, F. & Noë, R. Familiarity and dominance relations among female sooty mangabeys in the Taï National Park. Am. J. Primatol. 56, 137–153 (2002).
92	Chancellor, R. L. & Isbell, L. A. Food site residence time and female competitive relationships in wild gray-cheeked mangabeys (Lophocebus albigena). Behav. Ecol. Sociobiol. 63, 1447–1458 (2009).
93	Arlet, M. E., Molleman, F. & Chapman, C. Indications for female mate choice in grey-cheeked mangabeys Lophocebus albigena johnstoni in Kibale National Park, Uganda. Acta Ethol. 10, 89–95 (2007).
94	Furuyama, T., Kobayasi, K. I. & Riquimaroux, H. Role of vocal tract characteristics in individual discrimination by Japanese macaques (Macaca fuscata). Sci. Rep. 6, 1–8 (2016).
95	Paul, A., Kuester, J., Timme, A. & Arnemann, J. The association between rank, mating effort, and reproductive success in male Barbary macaques (Macaca sylvanus). Primates 34, 491–502 (1993).
96	Charpentier, M. et al. Genetic diversity and reproductive success in mandrills (Mandrillus sphinx). Proc. Natl. Acad. Sci. U. S. A. 102, 16723–16728 (2005).
97	Weyher, A. H., Phillips-Conroy, J. E., Fourrier, M. S. & Jolly, C. J. Male-driven grooming bouts in mixed-sex dyads of Kinda baboons (Papio kindae). Folia Primatol. 85, 178–191 (2014).
98	Petersdorf, M., Weyher, A. H., Kamilar, J. M., Dubuc, C. & Higham, J. P. Sexual selection in the Kinda baboon. J. Hum. Evol. 135, (2019).
99	Nunn, C. L. The number of males in primate social groups: a comparative test of the socioecological model. Behav. Ecol. Sociobiol. 46, 1–13 (1999).
100	Kirkpatrick, R. C., Long, Y. C., Zhong, T. & Xiao, L. Social organization and range use in the Yunnan snub-nosed monkey Rhinopithecus bieti. Int. J. Primatol. 19, 13–51 (1998).
101	Zhang, P., Watanabe, K., Li, B. & Qi, X. Dominance relationships among one-male units in a provisioned free-ranging band of the Sichuan snub-nosed monkeys (Rhinopithecus roxellana) in the Qinling Mountains, China. Am. J. Primatol. 70, 634–641 (2008).
102	He, H. X. et al. Dominance rank of adult females and mating competition in Sichuan snub-nosed monkeys (Rhinopithecus roxellana) in the Qinling Mountains, China. Chinese Sci. Bull. 58, 2205–2211 (2013).
