# Supplementary material for: Group size and mating system predict sex differences in vocal fundamental frequency in anthropoid primates
Source: Nat Commun. 2023 Jul 10;14:4069. doi: 10.1038/s41467-023-39535-w (PMC10333282; doi:10.1038/s41467-023-39535-w)
Supplement: Supplementary file 4 — Supplementary Data 2 [file 41467_2023_39535_MOESM4_ESM.xlsx]

## Sheet: Supplementary Data 2
	Male			Female
Species	Number of Individuals	Call Description	Number of Calls	Number of Individuals	Call Description	Number of Calls
A.caraya	2	Long distance calls	3	2	Long distance calls	2
		(roars); during group
		encounters
A.geoffroyi	9	Feeding	3	9	Moving	1
		Resting	3		Feeding	4
		Moving	1		Resting	1
		Whinny	1		Whinny	7
		Play call	1		Bark	1
		Long-distance yell	1
			Total: 10			Total: 14
A.seniculus	6	Call	3	1	Grunt	1
		Song	3
			Total: 6
B.hypoxanthus	5	Neigh	30	5	Neigh	27
C.apella		Fear; “Response to seeing a leather catch glove”	1		Fear; “Response to seeing a leather catch glove”	1
		Unknown			Unknown
			2			17
			Total: 3			Total: 18
C.ascanius	5	ka-train	2	51	Chirp	1
		submissive call	1		Contact call grunt	50
		unknown	2
			Total: 5			Total: 51
C.atys	10	Grunt	27	34	Copulation call	16
					Grunt (foraging)	72
						Total: 88
C.campbelli	3	Boom	5	2	Rapid, Repetitive and Ascendant	16
		Hok	5
		Hokoo	5
		Krak	5
		Krakoo	5
		Wakoo	5
			Total: 30
C.capucinus	6	Food-associated calls	50	13	Food-associated calls	181
		(while foraging/feeding)			(while foraging/feeding)
C.diana	5			5
C.geoffroyi		Song	2
		Song and cry	1
			Total: 3
C.guereza	2	Roar	2
C.jacchus	4	Food calls	21	2	Food calls	6
C.kuhli					Cry	1
					Song and cry	1
						Total: 2
C.lowei	4	Calls	4	10	Calls	10
C.mitis		Ant	4		Chat	2
		Boom	14		Cheep	3
		Ka	1		Chirp	10
		Ka + Katrain	1		Chitter	2
		Ka + Katrain + Ka + Katrain + Pyow	1		Gecker	1
		Ka + Katrain + Pyow			Growl	8
		Ka + Pyow	1		Grunt	7
		Katrain	1		Long-grunt	3
		Katrain + Ka	5		Long-grunt + trill	4
		Katrain + Ka + Katrain + Ka + Katrain + Pyow	1		Trill	2
		Katrain + Pyow	1		Trill + grunt	2
		Nasal scream
		Pyow	2
		Pyow + Ant	1
		/	13
			2
			Total: 48			Total: 44
C.mona		Grunt (copulation call; copulating adult pair at edge of mixed-sex group)	3		Whine (copulation call; copulating adult pair at edge of mixed-sex group)	6
C.nictitans	1	Unknown	1	1	Unknown	1
C.olivaceus	1	Unknown	1	1	Unknown	1
C.polykomos	1	Song	1	1	Clicking	1
C.pygerythrus	1	Unknown	1	1	Unknown	1
C.sabaeus	3	Alarm barks	3	4	Alarm barks	4
E.patas	1	Moo	2		Moo	12
					Moo (allomothering)	31
					Moo (inter-group encounter)	17
						Total: 60
G.gorilla	8	Grumble	68	7	Hum	12
		Cough-grunt/ throat-clear	2		Hum-grumble	5
		Hoot	4		Grumble	22
		Scream	2		Hum-sing	1
		Whimper	1		Cough/cough-grunt/throat-clear	3
		Train grunt	4		Dog whine/sing
		Copulatory grunt	1		Whine	1
		Grumble-hum	1			2
		Unknown	1
			Total: 84			Total: 46
H.agilis	1	Call	1	1	Call	1
H.klossii	1	Uknown	2	2	Unknown	2
H.lar	7	Solo	5		Female great call (as part of male-female duets)	9
		Uknown	2
			Total: 7
H.moloch	2	Unknown	2	2	Unknown	2
H.muelleri	2	Unknown	2	1
H.pileatus	2	Unknown	2	4
H.sapiens	30	Hujambo ("Hello")	15	30	Hujambo ("Hello")	15
		Rainbow Passage (first paragraph)	15		Rainbow Passage (first paragraph)	15
			Total: 30			Total: 30
L.albigena	8	Unknown	8	2	Unknown	2
L.lagotricha	1	Unknown	1	1	Distress call	1
M.fascicularis		Unknown	1	5	Female copulation call	150
					Unknown	1
						Total: 151
M.fuscata		Unknown	2	2	Coo call (contact call)	48
M.mulatta	19	Grunt or griney	26	47	Grunt or griney	62
		Coo	15		Coo	13
			Total: 41			Total: 75
M.silenus	2	Screech	1	1	Call	1
		Unknown	1
			Total: 2
M.sphinx	4	Call	2	1	Call	1
		Dental	2
			Total: 4
M.sylvanus	45			38
N.concolor	2	Unknown	2	8
N.larvatus	13	Honk	27		Honk	14
		Very short bray?	2		Honk (angry)	7
					Quack	9
			Total: 29			Total: 30
P.abelii	3	Call	3	2	Unknown	2
P.anubis	1	Unknown	1	1	Call	1
P.cynocephalus	1	Unknown	1	1	Call	1
P.hamadryas	20	Grunt	20		Unknown	7
					Grunt	50
						Total: 57
P.kindae	26	Copulation	2	14	Unknown	3
		Unknown	2		Grunt	11
		Grunt	22
			Total: 26			Total: 14
P.pithecia	1	Unknown	1	1	Unknown	1
P.pygmaeus	3	Grumph, alarm/disturbance	34	3	Grumph, alarm/disturbance	48
P.toppini	7	Solo call	7	2	Solo call	6
P.troglodytes		Pant-hoot	3		Pant-hoot	5
		Rough-grunt	23		Rough-grunt	15
		Scream	1		Scream	5
					Pant-grunt	2
					Grunt	1
					Pant-bark	2
					Whimper	1
			Total: 27			Total: 31
P.ursinus		Grunt	156		Grunt	125
P.verus	1	Unknown	1	1	Unknown	1
R.bieti		Moan	1		Wika (part of call)	6
		Unknown	5		Unknown	6
			Total: 6			Total: 12
R.roxellana		Unknown	4		Unknown	2
S.oedipus	3	Unknown	13	5	Long call	2
					Unknown	8
						Total: 10
S.sciureus	2	Unknown	14		Unknown	13
