# Supplementary material for: Group size and mating system predict sex differences in vocal fundamental frequency in anthropoid primates
Source: Nat Commun. 2023 Jul 10;14:4069. doi: 10.1038/s41467-023-39535-w (PMC10333282; doi:10.1038/s41467-023-39535-w)
Supplement: Supplementary file 6 — Source Data [file 41467_2023_39535_MOESM6_ESM.xlsx]

## Sheet: Figure1a
Animal	Continent
C.ascanius	Africa
C.campbelli	Africa
C.lowei	Africa
C.diana	Africa
C.mitis	Africa
C.mona	Africa
C.sabaeus	Africa
E.patas	Africa
A.caraya	South America
A.geoffroyi	South America
B.hypoxanthus	South America
C.jacchus	South America
C.apella	South America
C.capucinus	South America
S.oedipus	South America
S.sciureus	South America
G.gorilla	Africa
H.lar	Asia
H.moloch	Asia
H.pileatus	Asia
N.concolor	Asia
P.troglodytes	Africa
P.abelii	Asia
P.pygmaeus	Asia
P.toppini	South America
C.atys	Africa
L.albigena	Africa
M.fuscata	Asia
M.mulatta	Asia
M.sylvanus	Africa
P.hamadryas	Africa
P.ursinus	Africa
P.kindae	Africa
N.larvatus	Asia
R.bieti	Asia
R.roxellana	Asia

## Sheet: Figure1b
Recording	Cycles	Time	F0
FR506815	9	0.182113	49.4199

## Sheet: Figure1c
Animal	Ancestral state	M_to_F_F0 Dimorphism
C.ascanius	No	0.737417
C.campbelli	No	0.140999
C.lowei	No	0.195982
C.diana	No	0.463442
C.mitis	No	0.220968
C.mona	No	0.45615
C.sabaeus	No	0.197648
E.patas	No	0.551604
A.caraya	No	0.272424
A.geoffroyi	No	1.27614
B.hypoxanthus	No	1.00925
C.jacchus	No	1.14781
C.apella	No	0.941647
C.capucinus	No	1.03185
S.oedipus	No	1.09926
S.sciureus	No	0.874391
G.gorilla	No	0.736336
H.sapiens	No	0.513439
H.lar	No	0.982308
H.moloch	No	0.954603
H.pileatus	No	1.08523
N.concolor	No	0.93616
P.troglodytes	No	0.615696
P.abelii	No	0.760032
P.pygmaeus	No	0.817401
P.toppini	No	0.97639
C.atys	No	0.429388
L.albigena	No	0.944097
M.fuscata	No	0.960377
M.mulatta	No	0.866244
M.sylvanus	No	0.639547
P.hamadryas	No	0.65676
P.ursinus	No	0.523987
P.kindae	No	0.546941
N.larvatus	No	0.549258
R.bieti	No	0.806169
R.roxellana	No	0.623832
38	Yes	0.813191
39	Yes	0.734996
40	Yes	0.654814
41	Yes	0.602367
42	Yes	0.468679
43	Yes	0.449884
44	Yes	0.459042
45	Yes	0.419688
46	Yes	0.333024
47	Yes	0.17918
48	Yes	0.447932
49	Yes	0.639924
50	Yes	0.633454
51	Yes	0.709756
52	Yes	0.62646
53	Yes	0.546943
54	Yes	0.735814
55	Yes	0.796414
56	Yes	0.64699
57	Yes	0.705492
58	Yes	0.783678
59	Yes	0.943791
60	Yes	0.989914
61	Yes	0.98483
62	Yes	0.746198
63	Yes	0.671062
64	Yes	0.623667
65	Yes	0.782564
66	Yes	0.925188
67	Yes	0.928574
68	Yes	0.85496
69	Yes	1.0135
70	Yes	0.945308
71	Yes	1.00911
72	Yes	0.943866
73	Yes	0.977736

## Sheet: Figure1c_PhylogeneticTree
(((((((Cercopithecus_mitis:6.429209	Cercopithecus_ascanius:6.429209):1.461009	(((Cercopithecus_campbelli:0.274278	Cercopithecus_lowei:0.274278):1.973633	Cercopithecus_mona:2.247911):3.73937	Cercopithecus_diana:5.987281):1.902936):1.957908	(Erythrocebus_patas:8.627245	Chlorocebus_sabaeus:8.627244):1.220881):5.027053	((Cercocebus_torquatus_atys:11.350464	(Lophocebus_albigena:5.769163	(Papio_hamadryas:2.678262	(Papio_ursinus:0.6	Papio_kindae:0.6):2.078262):3.090901):5.5813):1.502062	((Macaca_fuscata:6.877996	Macaca_mulatta:6.877995):1.782804	Macaca_sylvanus:8.6608):4.191726):2.022653):6.535196	(Nasalis_larvatus:15.435157	(Rhinopithecus_roxellana:3.786652	Rhinopithecus_bieti:3.786652):11.648506):5.975217):8.589626	((((Hylobates_moloch:3.528966	Hylobates_lar:3.528966):0.547859	Hylobates_pileatus:4.076825):3.271073	Nomascus_concolor:7.347898):12.258047	((Gorilla_gorilla_gorilla:8.652233	(Homo_sapiens:6.17588	Pan_troglodytes_troglodytes:6.175879):2.476353):6.480222	(Pongo_abelii:3.825854	Pongo_pygmaeus:3.825854):11.306601):4.473491):10.394055):16.811821	(((Alouatta_caraya:14.76024	(Ateles_geoffroyi:9.147391	Brachyteles_hypoxanthus:9.147391):5.612849):6.56106	((Callithrix_jacchus:15.712251	Saguinus_oedipus:15.712253):4.380275	((Cebus_capucinus:6.449384	Cebus_apella:6.449384):12.120521	Saimiri_sciureus:18.569905):1.522623):1.228773):1.411478	Plecturocebus_toppini:22.732778):24.079043);

## Sheet: Figure2a
	Group size	Mass dimor.	Social org.	Mating syst.	Habitat	ASR	Testes size	CL	F0 dimor.
Group size	1	0.209346	0.885225	0.530579	0.462812	0.200152	0.383125	0.547912	-0.262052
Mass dimor.	0.209346	1	0.126452	0.553474	0.32156	0.523979	0.36511	0.565671	-0.289587
Social org.	0.885225	0.126452	1	0.460195	0.302405	0.0193316	0.18861	0.543319	-0.110858
Mating syst.	0.530579	0.553474	0.460195	1	0.452316	0.538703	0.595561	0.842785	-0.510224
Habitat	0.462812	0.32156	0.302405	0.452316	1	0.0905324	0.577465	0.494722	-0.425116
ASR	0.200152	0.523979	0.0193316	0.538702	0.0905324	1	0.179266	0.36322	-0.54264
Testes size	0.383125	0.36511	0.18861	0.595561	0.577465	0.179266	1	0.528541	-0.450067
CL	0.547912	0.565671	0.543319	0.842785	0.494722	0.36322	0.528541	1	-0.517575
F0 dimor.	-0.262052	-0.289587	-0.110858	-0.510224	-0.425116	-0.54264	-0.450067	-0.517575	1

## Sheet: Figure2b
	Group size	Mass dimor.	Social org.	Mating syst.	Habitat	ASR	CL	F0 dimor.
Group size	1	0.43209	0.66617	0.6416	0.18022	0.2467	0.4524	-0.27577
Mass dimor.	0.4321	1	0.03637	0.6035	0.07007	0.5855	0.4674	-0.22046
Social org.	0.6662	0.03637	1	0.328	0.09238	-0.1746	0.3486	-0.02792
Mating syst.	0.6416	0.60346	0.32801	1	0.36414	0.262	0.7834	-0.3845
Habitat	0.1802	0.07007	0.09238	0.3641	1	-0.2615	0.3362	-0.324
ASR	0.2467	0.58551	-0.17461	0.262	-0.26148	1	0.1484	-0.25728
CL	0.4524	0.46743	0.34861	0.7834	0.33623	0.1484	1	-0.42155
F0 dimor.	-0.2758	-0.22046	-0.02792	-0.3845	-0.324	-0.2573	-0.4215	1

## Sheet: Figure2c
Model	b	p	CI.min	CI.max
polyg. vs. monog.	-0.65	0.0004	-1.01	-0.29
male/female mass (log)	-0.63	0.001	-0.98	-0.27
sm/mf vs. multi-level	-0.5	0.017	-0.9	-0.09
solitary vs. multi-level	-0.39	0.428	-1.35	0.57
sm/sf vs. multi-level	-0.24	0.501	-0.93	0.45
arb. & terr. vs. terr.	-0.17	0.343	-0.53	0.19
polyg. & polygyna. vs. monog.	-0.16	0.549	-0.69	0.37
adult sex ratios (log)	-0.14	0.058	-0.27	0
group size (log)	-0.12	0.001	-0.19	-0.05
competition level	-0.06	0.408	-0.21	0.09
testes size (log)	-0.06	0.12	-0.13	0.02
polygyna. vs. monog.	-0.06	0.827	-0.57	0.46
mm/sf	-0.01	0.977	-0.8	0.78
mm/mf	0.03	0.837	-0.24	0.29
arb. vs. terr.	0.15	0.488	-0.27	0.57

## Sheet: Supplemental Figure 1a
Species	Sex	MeanF0_Hz	Mass_g
Cercopithecus_ascanius	Female	470.549	2901
Cercopithecus_campbelli	Female	1153.23	3150
Cercopithecus_lowei	Female	1015.13	2200
Cercopithecus_diana	Female	1863.41	3900
Cercopithecus_mitis	Female	1687.17	3962.85
Cercopithecus_mona	Female	733.131	2825
Chlorocebus_sabaeus	Female	1823.03	6300
Erythrocebus_patas	Female	272.582	6200
Alouatta_caraya	Female	708.064	4661.33
Ateles_geoffroyi	Female	1326.17	7314.5
Brachyteles_hypoxanthus	Female	1714.92	8400
Callithrix_jacchus	Female	6477.5	271.14
Cebus_apella	Female	1881.08	2482.83
Cebus_capucinus	Female	708.741	2495.33
Saguinus_oedipus	Female	1767.62	455.71
Saimiri_sciureus	Female	5859.4	658.2
Gorilla_gorilla_gorilla	Female	86.0642	81053.3
Homo_sapiens	Female	224.561	62100
Hylobates_lar	Female	860.067	5316.67
Hylobates_moloch	Female	973.284	6083.33
Hylobates_pileatus	Female	716.682	5440
Nomascus_concolor	Female	1298.22	6710
Pan_troglodytes_troglodytes	Female	466.264	39922.2
Pongo_abelii	Female	295.358	41148
Pongo_pygmaeus	Female	50.6325	36605
Plecturocebus_toppini	Female	892.317	854
Cercocebus_torquatus_atys	Female	179.996	6075
Lophocebus_albigena	Female	917.904	6010
Macaca_fuscata	Female	763.242	8802.5
Macaca_mulatta	Female	423.509	5706
Macaca_sylvanus	Female	2089.38	9625
Papio_hamadryas	Female	78.6392	11933.3
Papio_ursinus	Female	107.14	14530
Papio_kindae	Female	158.409	10300
Nasalis_larvatus	Female	174.834	9850.6
Rhinopithecus_bieti	Female	552.282	8733.33
Rhinopithecus_roxellana	Female	815.034	8439
Cercopithecus_ascanius	Male	346.991	4525.56
Cercopithecus_campbelli	Male	162.604	4050
Cercopithecus_lowei	Male	198.946	4300
Cercopithecus_diana	Male	863.583	5187
Cercopithecus_mitis	Male	372.811	6410.92
Cercopithecus_mona	Male	334.417	4566.17
Chlorocebus_sabaeus	Male	360.319	4400
Erythrocebus_patas	Male	150.357	11300
Alouatta_caraya	Male	192.894	7056.57
Ateles_geoffroyi	Male	1692.38	7938.75
Brachyteles_hypoxanthus	Male	1730.78	9600
Callithrix_jacchus	Male	7434.97	267.24
Cebus_apella	Male	1771.32	3374.33
Cebus_capucinus	Male	731.312	3626
Saguinus_oedipus	Male	1943.07	456.14
Saimiri_sciureus	Male	5123.4	835.2
Gorilla_gorilla_gorilla	Male	63.3722	162390
Homo_sapiens	Male	115.298	72100
Hylobates_lar	Male	844.85	6006.67
Hylobates_moloch	Male	929.1	6156.67
Hylobates_pileatus	Male	777.765	5550
Nomascus_concolor	Male	1215.34	7363.33
Pan_troglodytes_troglodytes	Male	287.077	48332.2
Pongo_abelii	Male	224.482	84353.4
Pongo_pygmaeus	Male	41.3871	77158.3
Plecturocebus_toppini	Male	871.25	805
Cercocebus_torquatus_atys	Male	77.288	10553
Lophocebus_albigena	Male	866.591	7873.1
Macaca_fuscata	Male	733	11880
Macaca_mulatta	Male	366.862	8466
Macaca_sylvanus	Male	1336.26	14533.8
Papio_hamadryas	Male	51.6471	21066.7
Papio_ursinus	Male	56.14	24330
Papio_kindae	Male	86.6403	16000
Nasalis_larvatus	Male	96.0292	19466
Rhinopithecus_bieti	Male	445.233	25683.3
Rhinopithecus_roxellana	Male	508.445	16344

## Sheet: Supplemental Figure 1b
Species	M_to_F_F0	M_F_Bodysize	Testes	Total_Rec
Cercopithecus_ascanius	0.737417	1.56	3	56
Cercopithecus_campbelli	0.140999	1.28571	NA	46
Cercopithecus_lowei	0.195982	1.95455	NA	14
Cercopithecus_diana	0.463442	1.33	NA	10
Cercopithecus_mitis	0.220968	1.61775	NA	92
Cercopithecus_mona	0.45615	1.61634	NA	9
Chlorocebus_sabaeus	0.197648	0.698413	NA	7
Erythrocebus_patas	0.551604	1.82258	7.2	62
Alouatta_caraya	0.272424	1.51385	18.37	7
Ateles_geoffroyi	1.27614	1.08534	13.4	24
Brachyteles_hypoxanthus	1.00925	1.14286	NA	57
Callithrix_jacchus	1.14781	0.985616	1.3	27
Cebus_apella	0.941647	1.35907	9.1	21
Cebus_capucinus	1.03185	1.45311	NA	231
Saguinus_oedipus	1.09926	1.00094	3.4	23
Saimiri_sciureus	0.874391	1.26892	3.2	27
Gorilla_gorilla_gorilla	0.736336	2.0035	29.6	130
Homo_sapiens	0.513439	1.16103	40.5	60
Hylobates_lar	0.982308	1.12978	5.5	16
Hylobates_moloch	0.954603	1.01206	NA	4
Hylobates_pileatus	1.08523	1.02022	NA	6
Nomascus_concolor	0.93616	1.09737	NA	10
Pan_troglodytes_troglodytes	0.615696	1.21066	128.9	58
Pongo_abelii	0.760032	2.05	NA	5
Pongo_pygmaeus	0.817401	2.10786	35.3	6
Plecturocebus_toppini	0.97639	0.942623	NA	13
Cercocebus_torquatus_atys	0.429388	1.73712	NA	115
Lophocebus_albigena	0.944097	1.31	NA	10
Macaca_fuscata	0.960377	1.34962	72.3	48
Macaca_mulatta	0.866244	1.4837	46	171
Macaca_sylvanus	0.639547	1.51	NA	83
Papio_hamadryas	0.65676	1.76536	27.1	77
Papio_ursinus	0.523987	1.67447	69.76	281
Papio_kindae	0.546941	1.5534	51.84	40
Nasalis_larvatus	0.549258	1.97612	13.8	59
Rhinopithecus_bieti	0.806169	2.94084	NA	18
Rhinopithecus_roxellana	0.623832	1.93672	NA	6

## Sheet: Supplemental Figure 1c
Species	M_to_F_F0	M_F_Bodysize	Group_size	Total_Rec
Cercopithecus_ascanius	0.737417	1.56	28.7	56
Cercopithecus_campbelli	0.140999	1.28571	9.3	46
Cercopithecus_lowei	0.195982	1.95455	18.5	14
Cercopithecus_diana	0.463442	1.33	24.1	10
Cercopithecus_mitis	0.220968	1.61775	23.9	92
Cercopithecus_mona	0.45615	1.61634	9.8	9
Chlorocebus_sabaeus	0.197648	0.698413	35	7
Erythrocebus_patas	0.551604	1.82258	30	62
Alouatta_caraya	0.272424	1.51385	10.1	7
Ateles_geoffroyi	1.27614	1.08534	31.9	24
Brachyteles_hypoxanthus	1.00925	1.14286	54.5	57
Callithrix_jacchus	1.14781	0.985616	9.5	27
Cebus_apella	0.941647	1.35907	18	21
Cebus_capucinus	1.03185	1.45311	16.4	231
Saguinus_oedipus	1.09926	1.00094	6	23
Saimiri_sciureus	0.874391	1.26892	32.5	27
Gorilla_gorilla_gorilla	0.736336	2.0035	11.1	130
Homo_sapiens	0.513439	1.16103	490	60
Hylobates_lar	0.982308	1.12978	4.4	16
Hylobates_moloch	0.954603	1.01206	3.5	4
Hylobates_pileatus	1.08523	1.02022	6	6
Nomascus_concolor	0.93616	1.09737	4	10
Pan_troglodytes_troglodytes	0.615696	1.21066	47.8	58
Pongo_abelii	0.760032	2.05	1.6	5
Pongo_pygmaeus	0.817401	2.10786	1.2	6
Plecturocebus_toppini	0.97639	0.942623	3.4	13
Cercocebus_torquatus_atys	0.429388	1.73712	66	115
Lophocebus_albigena	0.944097	1.31	16.1	10
Macaca_fuscata	0.960377	1.34962	45.6	48
Macaca_mulatta	0.866244	1.4837	39.2	171
Macaca_sylvanus	0.639547	1.51	33.1	83
Papio_hamadryas	0.65676	1.76536	85.6	77
Papio_ursinus	0.523987	1.67447	48.7	281
Papio_kindae	0.546941	1.5534	105	40
Nasalis_larvatus	0.549258	1.97612	30	59
Rhinopithecus_bieti	0.806169	2.94084	210	18
Rhinopithecus_roxellana	0.623832	1.93672	215	6

[truncated: 8 more sheets: Supplemental Figure 1d, Supplemental Figure 1e, Supplemental Figure 1f, Supplemental Figure 1g, Supplemental Figure 1h, Supplemental Figure 2a, Supplmental Figure 2b, Supplemental Figure 2c]
